# Supplementary material for: Trans-Zeatin Enhances Auxenochlorella pyrenoidosa Growth by Coordinating Carbon–Nitrogen Metabolism and Antioxidant Defense
Source: Microorganisms. 2025 Nov 8;13(11):2554. doi: 10.3390/microorganisms13112554 (PMC12654036; doi:10.3390/microorganisms13112554)
Supplement: Supplementary file 1 [file microorganisms-13-02554-s001.zip]

Archive with 1 entries (1 files):
- microorganisms-3940617-supplementary.pdf
